# Supplementary material for: First Dye-Decolorizing Peroxidase from an Ascomycetous Fungus Secreted by Xylaria grammica
Source: Biomolecules. 2021 Sep 21;11(9):1391. doi: 10.3390/biom11091391 (PMC8469222; doi:10.3390/biom11091391)
Supplement: Supplementary file 1 [file biomolecules-11-01391-s001.zip]

Archive with 1 entries (1 files):
- biomolecules-1352879-SI.pdf
